# Supplementary material for: Identification of Dihydromyricetin and Metabolites in Serum and Brain Associated with Acute Anti-Ethanol Intoxicating Effects in Mice
Source: Int J Mol Sci. 2021 Jul 12;22(14):7460. doi: 10.3390/ijms22147460 (PMC8307506; doi:10.3390/ijms22147460)
Supplement: Supplementary file 1 [file ijms-22-07460-s001.zip]

Archive with 1 entries (1 files):
- ijms-1279704-supplementary.pdf
